# Supplementary material for: The SAP Gene Family in Oat (Avena sativa L.): Genome-Wide Identification, Gene Expression Analysis, and Functional Characterization of AvSAP1 in Response to Stress Conditions
Source: Life (Basel). 2025 Dec 26;16(1):46. doi: 10.3390/life16010046 (PMC12842820; doi:10.3390/life16010046)
Supplement: Supplementary file 1 [file life-16-00046-s001.zip]

Archive with 1 entries (1 files):
- life-4040529-supplementary.pdf
